# Supplementary material for: A Long-Chain Dextran Produced by Weissella cibaria Boosts the Diversity of Health-Related Gut Microbes Ex Vivo
Source: Biology (Basel). 2024 Jan 18;13(1):51. doi: 10.3390/biology13010051 (PMC10813514; doi:10.3390/biology13010051)
Supplement: Supplementary file 1 [file biology-13-00051-s001.zip]

Archive with 1 entries (1 files):
- biology-2724018-supplementary.pdf
